# Supplementary material for: Impact of Phosphorus Fertilization on Tomato Growth and Arbuscular Mycorrhizal Fungal Communities
Source: Microorganisms. 2020 Jan 25;8(2):178. doi: 10.3390/microorganisms8020178 (PMC7074694; doi:10.3390/microorganisms8020178)
Supplement: Supplementary file 1 [file microorganisms-08-00178-s001.zip]

Archive with 5 entries (4 files):
- microorganisms-679552-supp final check/
- microorganisms-679552-supp final check/Figures S1 and S2.pdf
- microorganisms-679552-supp final check/Table S1.xlsx
- microorganisms-679552-supp final check/Table S2.xlsx
- microorganisms-679552-supp final check/Table S3.xlsx
