# Supplementary material for: Impact of Phosphorus Fertilization on Tomato Growth and Arbuscular Mycorrhizal Fungal Communities
Source: Microorganisms. 2020 Jan 25;8(2):178. doi: 10.3390/microorganisms8020178 (PMC7074694; doi:10.3390/microorganisms8020178)
Supplement: Supplementary file 1 [file microorganisms-08-00178-s001.zip › microorganisms-679552-supp final check/Table S1.xlsx]

## Sheet: 97% best one
Table S1. Description of detected amplicon sequence variants (ASVs) of AMF in tomato root samples according to an Illumina Miseq Platform.
ASV No.	Accession No.	Description	Identities (%)	E-value	Max score	Sequences	Relative abundance (%)
ASV001	HF968813	Gigaspora margarita partial 18S rRNA gene, strain BEG34, isolate spore 3, clone BS247	99.061	8.54e-106	383	GTTCTACCGTTGGTCGGGCAATAGTCTGTACTGGTGTGTAGAATTTCTACCTTCTGGGGAACCATCATGTTATTTATTTAGCGTGGTGGGAAACCAGGACCTTTACCTTGAAAAAATTAGAGTGTTCAAAGCAGGCTTACGTCTGAATACATTAGCATGGAATAATAAAATAGGACGGTGGTCCTGTTTTGTTGGTTTCTGAATCACCGTAAT	0.0239318
ASV005	AB899767	Uncultured Acaulospora gene for 18S ribosomal RNA, partial sequence, clone: Chinen4	100	8.48e-111	399	GTCAGTAGGTTGGTCATGCCACTGGTATGTACTGATCTTACTGATTCCTCCTTCCTGATGAACCGTAATGCCATTAATTTGGTGTTGCGGGGAGACTGGACTGTTACTTTGAAAAAATTAGAGTGTTTAAAGCAGGCTAACGCTTGAATACATTAGCATGGAATAATGAAATAGGACGTTCGATCCTATTTTGTTGGTTTCTAGGATAGACGTAAT	0.127983
ASV024	LT217078	Uncultured Acaulospora partial 18S rRNA gene, isolate 6B6 VT26, clone IK2YRTO01DCCYM	98.624	8.15e-107	387	GTCTGTCCATTGGTCGGGCTTCACGGTCCGTACTGGTGAGATGGGTTCCTACCTTCTGAATAACCGGCATGCCATTCAGTTGGTGTGCCGGGGAAGCAGAGCTATTACCTTGAAAAAATTAGAGTGCTTAAAGCAGGCTATTGCTTGAATAGATTAGCATGGAATAATAAAATAGGACGGTATGGTTCTATTTTGTTGGTTTCTAGGATCACCGTAAT	0.0551472
ASV031	KF489301	Uncultured Racocetra clone L3HS44OTU33 18S ribosomal RNA gene, partial sequence	99.528	5.31e-107	387	GTTCTACCGTTGGTCGGGCTTTGTCTGTACTGGCGCGTAGAATTTCTACCTTCTGGGGAACCGTCATGTTATTAATTTAACGTGGTGGGAAACCAGGACCTTTACCTTGAAAAAATTAGAGTGTTCAAAGCAGGCTTATGTCTGAATACATTAGCATGGAATAATAAAATAGGACGGTGGTCCTGTTTTGTTGGTTTCTGAATCACCGTAAT	0.0171685
ASV036	LT935650	uncultured Glomus genomic DNA sequence contains 18S rRNA gene, isolate LPzIM6 VT280, clone IK2YRTO01DV703	100	1.02e-110	399	GTCAGTAGATTGGTCGTGCCACTGGTATGTACTGGTCTTACTGGCTCCTCCTTCCTGATGAACCGTAATGCCATTAATTTGGTGTTGCGGGGAGACTGGACTGTTACTTTGAAAAAATTAGAGTGTTTAAAGCAGGCTAACGCTTGAATACATTAGCATGGAATAATGAAATAGGACGTTCGATCTTATTTTGTTGGTTTCTAAGATTGACGTAAT	3.77706
ASV056	KX108189	Uncultured Glomeromycotina clone K1805FW 18S ribosomal RNA gene, partial sequence	99.531	1.66e-107	388	GTTCTACCGTTGGTCGGGCAATTGTCTGTACTGGCGTGTGGAATTTCTACCTTCTGGGGAACCATCATGTTATTAATTTAGCGTGGTGGGAAACCAGGACCTTTACCTTGAAAAAATTAGAGTGTTCAAAGCAGGCTTACGTCTGAATACATTAGCATGGAATAATAAAATAGGACGGTGGTCCTGTTTTGTTGGTTTCTGAATCACCGTAAT	0.0140469
ASV057	MF567573	Uncultured Glomeromycotina clone OTU30 small subunit ribosomal RNA gene, partial sequence	99.057	3.09e-105	381	GTTCTACCGTTGGTCGGGCTTTGTCTGTACTGGCGTGTAGAATTTCTACCTTCTGGGGAACCATTATGTTATTAATTTAGCGTAGTGGGAAACCAGGACCTTTACCTTGAAAAAATTAGAGTGTTCAAAGCAGGCTTATGTCTGAATACATTAGCATGGAATAATAGAATAGGACGGTGGTCCTGTTTTGTTGGTTTCTGAATCACCGTAAT	0.0239318
ASV094	AY635833	Glomus mosseae isolate AFTOL-ID 139 18S ribosomal RNA gene, partial sequence	99.539	8.61e-110	396	ATCAATATTTCGGTCATGCCGTTGGTATGCACTGTTATCATTGATTTCTCACCTTCTAAAGAACCGTAATGCCATTAATTTGGTGTTACGGGGAATTAGGACTGTTACCTTGAAAAAATTAGAGTGTTTAAAGCAGGCTCACGCTTGAATACATTAGCATGGAATAATGAAATAGGACATCCGATTCTATTTTGTTGGTTTCTAGGATCGATGTAAT	0.0775182
ASV096	LT672266	Uncultured Glomus partial 18S rRNA gene, isolate X96.5, clone I6BWJM101EGBWW	100	7.72e-111	399	GTTAGTAGGTTGGTCATGCCACTGGTATGTACTGATCTTACTGATTCCTCCTTCCTGATGAACCGTAATGCCATTAATTTGGTGTTGCGGGGAGACTGGACTGTTACTTTGAAAAAATTAGAGTGTTTAAAGCAGGCTAACGCTTGAATACATTAGCATGGAATAATGAAATAGGACGTTCGATCCTATTTTGTTGGTTTCTAGGATTGACGTAAT	0.105612
ASV101	KX109968	Uncultured Glomeraceae clone OTU22 18S ribosomal RNA gene, partial sequence	100	7.34e-111	399	ATCAATTTGCTGGTCGTGCCTTCGGTACGCACTGGTATTATTGGTTTCTCCTTTCTGATGAATCGCGATGTCATTAATTTGGTGTCGTGGGGAATCAGGACCGTTACTTTGAAAAAATTAGAGTGTTTAAAGCAGGCTCACGCTTGAATACATTAGCATGGAATAATGAAATAGGACGTTTGATTCTATTTTGTTGGTTTCTAGGATCGACGTAAT	0.0582687
ASV1015	LT832804	Uncultured Glomeromycotina partial 18S rRNA gene, isolate RSyPD6 VTX00092, clone HNI0JTB01BZI86	99.074	2.26e-107	388	GTCAGTAGGTTGGTCATGCCACTGGTATGTACTGATCTTACTGATTCCTCCTTCCTGATGAACCGTAATGCCATTAATTTGGTGTTGCGGGGAGACTGGACTGTTACTTTGAAAAAATTAGAGTGTTTAAAGCAGGCTAACGCTTGAATACATTAGCATGGAATAATGAAATAGGACGTTCGATCCTATTTTGTTGGTTTCTAGGATTGACGTAAT	0.0509851
ASV1018	LN620965	Uncultured Scutellospora partial 18S rRNA gene, isolate NYyDE VTX00255, clone GAMF5686	99.531	1.67e-107	388	GTTCTACCGTTGGTCGGGCTATTGTCTGTACTGGCGTGTAGAATTTCTACCTTCTGGGGAACTATCATGTTATTAATTTAGCGTGGTAGGAAACCAGGACCTTTACCTTGAAAAAATTAGAGTGTTCAAAGCAGGCTTATGTCTGAATACATTAGCATGGAATAATAAAATAGGACGGTGGTCCTGTTTTGTTGGTTTCTGAATCACCGTAAT	0.125902
ASV1036	LT830784	Gigasporaceae Dentiscutata sp. VTX00255	100	3.58e-109	213	GTTCCACCGTTGGTCGGGCTATTGTTTGTACTGGCGTGTGGAATTTCTACCTTCTGGGGAACTATCATGTTATTAATTTAGCGTGGTAGGAAACCAGGACCTTTACCTTGAAAAAATTAGAGTGTTCAAAGCAGGCTTATGTCTGAATACATTAGCATGGAATAATAAAATAGGACGGTGGTCCTGTTTTGTTGGTTTCTGAATCACCGTAAT	0.544188
ASV1041	KU246756	Uncultured Glomeraceae clone IK2YRTO01CLX1B 18S ribosomal RNA gene, partial sequence	98.611	6.7e-106	383	GTCAGTAGGTTGGTCGTGCCACCGGTACGTACTGGTCTCACTGATTCCTCCTTCCTGAAGAACCGTAATGCCATTAATTTGGTGTTGCGGGGAAACAGGACTGTTACTTTGAAAAAATTAGAGTGTTTAAAGCAGGCTAACGCTTGAATACATTAGCATGGAATAATGAAATAGGACGATCGATCCTATTTTGTTGGTTTCTAGGATTGACGTAAT	0.0317356
ASV1068	LN890608	Uncultured Acaulospora genomic DNA sequence contains 18S rRNA gene, OTU NS31112	99.541	3.27e-110	398	GTCTGTCCATTGGTCGGGCTTCACGGTCCGTACTGGTGAGATGGGTTCCTACCTTCTGAATAACCGGCATGCCATTCAGTTGGTGCGCTGGGGAAGCAGAGCTATTACCTTGAAAAAATTAGAGTGCTTAAAGCAGGCTAGTGCTTGAATAGATTAGCATGGAATAATAAAATAGGACGGCATGGTTCTATTTTGTTGGTTTCTAGGATCACCGTAAT	0.0717954
ASV1096	LN620307	Uncultured Acaulospora partial 18S rRNA gene, isolate MUyAA VTX00026, clone GAMF5028	99.541	3.07e-110	398	GTCTGTCCATTGGTCGGGCTTCACGGTCCGTACTGGTGTGATGGGTTCCTACCTTCTGAATAACCAGCATGCCATTCAGTTGGTGCGCCGGGGAAGCAGAGCTATTACCTTGAAAAAATTAGAGTGCTTAAAGCAGGCTAGTGCTTGAATAGATTAGCATGGAATAATAAAATAGGACGGCATGGTTCTATTTTGTTGGTTTCTAGGATCACCGTAAT	0.0473433
ASV1097	LN620307	Uncultured Acaulospora partial 18S rRNA gene, isolate MUyAA VTX00026, clone GAMF5028	100	5.67e-112	403	GTCTGTCCATTGGTCGGGCTTCACGGTCCGTACTGGTGTGATGGGTTCCTACCTTCTGAATAACCAGCATGCCATTCAGTTGGTGCGCCGGGGAAGCAGAGCTATTACCTTGAAAAAATTAGAGTGCTTAAAGCAGGCTAGTGCTTGAATAGATTAGCATGGAATAATAAAATAGGACGGCATGGTTCTATTTTGTTGGTTTCTAGGATCACCGTAAT	0.085322
ASV1105	KX529097	Racocetra crispa isolate CMPC739.2 small subunit ribosomal RNA gene, partial sequence; internal transcribed spacer 1, 5.8S ribosomal RNA gene, and internal transcribed spacer 2, complete sequence; and large subunit ribosomal RNA gene, partial sequence	100	1.23e-108	392	GTTCTACCGTTGGTCGGGCTTTGTCTGCACTGGCGTGTAGAATTTCTACCTTCTGGGGAACCATCATGTTATTAATTTAACGTGGTGGGAAACCAGGACCTTTACCTTGAAAAAATTAGAGTGTTCAAAGCAGGCTTATGTCTGAATACATTAGCATGGAATAATAAAATAGGACGGTGGTCCTGTTTTGTTGGTTTCTGAATCACCGTAAT	3.94926
ASV1131	LT723322	Uncultured Glomus partial 18S rRNA gene, isolate OUEVOPV4 VTX00114, clone I2R3EJD02IGMYO	100	7.68e-111	399	GTTAGTAGGTTGGTCATGCCTCTGGTATGTACTGGTCTCACTGATTCCTCCTTCCTTATGAACCGTAATGCCATTAATTTGGTGTTGCGGGGAATTTGGACTGTTACTTTGAAAAAATTAGAGTGTTTAAAGCAAGCTAACGCTTGAATACATTAGCATGGAATAATGAAATAGGACGTTCGATCTTATTTTGTTGGTTTCTAGGATTGACGTAAT	2.19184
ASV1154	EU123407	Uncultured Glomus clone 205 18S ribosomal RNA gene, partial sequence	100	2.91e-111	401	ATCAATATTTCGGTCATGCCGTTGGTATGCACTGTTATTATTGATTTCTCACCTTCTAAAGAACCGTAATGCCATTAATTTGGTGTTACGGGGAATTAGGACTGTTACCTTGAAAAAATTAGAGTGTTTAAAGCAGGCTCACGCTTGAATACATTAGCATGGAATAATGAAATAGGACATCCGATTCTATTTTGTTGGTTTCTAGGATCGATGTAAT	0.0327761
ASV1156	LT217508	Uncultured Glomus partial 18S rRNA gene, isolate CassC1 VT90, clone IK2YRTO01BSZGU	99.074	2.22e-107	388	GTCAGTAGGTTGGTCGTGCCACCGGTACGTACTGGTCTCACTGATTCCTCCTTCCTGAAGAACCGTAATGCCATTAATTTGGTGTTGCGGGGAAACAGGACTGTTACTTTGAAAAAATTAGAGTGTTTAAAGCAAGCTAACGCTTGAATACATTAGCATGGAATAATGAAATAGGACGATCGATCCTATTTTGTTGGTTTCTAGGATTGACGTAAT	0.0124861
ASV116	LN555518	Uncultured Glomeromycota partial 18S rRNA gene, clone 365G7Glo4AMASS	100	8.53e-111	399	ATCATCAGGTTGGTCGTGCCATTGGTATGTACTAGCTTTGGTGGTTCCTACCTCTTGAAGAACCGTAATGTCATTAACTTGGTGTTGCGGGGAATCAGGACTGTTACTTTGAAAAAATTAGAGTGTTTAAAGCAGGCAAACGCTTGAATACATTAGCATGGAATAATGAAATAGGACGTTTGATCTTATTTTGTTGGTTTCTAGGATCGACGTAAT	0.0280938
ASV1169	KU246756	Uncultured Glomeraceae clone IK2YRTO01CLX1B 18S ribosomal RNA gene, partial sequence	98.611	6.87e-106	383	GTCAGTAGGTTGGTCGTGCCACCGGTACGTACTGGTCTCACTGATTCCTCCTTCCTGAAGAACCGTAATGCCATTAATTTGGTGTTGCGGGGAAACAGGACTGTTACTTTGAAAAAATTAGAGTGTTTAAAGCAGGCTAACGCTTGAATACATTAGCATGGAATAATGAAATAGGACGATCGATCCTATTTTGTTGGTTTCTAGGATTGACGTAAT	0.024452
ASV1178	AB193054	Glomus clarum gene for 18S ribosomal RNA, partial sequence, clone:DGGE9	98.598	8.88e-105	379	ATTAGTAGTCTGGTTGTGCCACTGGTATGTACTGGTCTTACTGATTTCTCCTTCCTGAAGAACTGTAATGTCATTAATTTGGTGTTGCGGGGAATCTGGACTGTTACTTTGAAAAAATTAGAGTGTTTAAAGCAGGCTAACGCTTGAATACATTAGCATGGAATAATGAAATAGGACGATCGATCCTATTTTGTTGGTTTCTAGGATTGACGTA	0.0119659
ASV1183	MF567573	Uncultured Glomeromycotina clone OTU30 small subunit ribosomal RNA gene, partial sequence	99.528	5.54e-107	387	GTTCTACCGTTGGTCGGGCTTTGTCTGTACTGGCGTGTAGAATTTCTACCTTCTGGGGAACCATTATGTTATTAATTTAGCGTAGTGGGAAACCAGGACCTTTACCTTGAAAAAATTAGAGTGTTCAAAGCAGGCTTATGTCTGAATACATTAGCATGGAATAATAGAATAGGACGGTGGTCCTGTTTTGTTGGTTTCTGAATCACCGTAAT	0.0249723
ASV1235	JN788585	Uncultured Glomus clone EJG94 18S ribosomal RNA gene, partial sequence	100	2.91e-111	401	ATCAATATTTCGGTCATGCCGATGGTATGCACTGTTATAATTGATTTCTCACCTTCTAAAGAACCGTAATGCCATTAATTTGGTGTTACGGGGAATTAGGACTGTTACCTTGAAAAAATTAGAGTGTTTAAAGCAGGCTCACGCTTGAATACATTAGCATGGAATAATGAAATAGGACATCCGATTCTATTTTGTTGGTTTCTAGGATCGATGTAAT	0.170124
ASV1241	HE798716	Uncultured Acaulospora partial 18S rRNA gene, isolate GVyLJ-7 VT44, clone 81cloned	99.541	2.56e-110	398	GTCTGTCCATTGGTCGGGCTTCACGGTCCGTACTGGTGAGATGGGTTCCTACCTTCTGAATAACCAGCATGCCATTTAGTTGGTGCGTTGGGGAAGCAGAGCTATTACCTTGAAAAAATTAGAGTGCTTAAAGCAGGCTAGTGCTTGAATAGATTAGCATGGAATAATAAAATAGGACGGCATGGTTCTATTTTGTTGGTTTCTAGGATCACCGTAAT	0.0270533
ASV1244	HF968814	Gigaspora margarita partial 18S rRNA gene, strain BEG34, isolate spore 3, clone BS242	99.061	6.87e-106	383	GTTCTACCATTGGTCGGGCAATAGTCTGTACTGGTGTGTAGAATTTCTACCTTCTGGGGAACTATCATGTTATTTATTTAGCGTGGTAGGAAACCAGGACCTTTACCTTGAAAAAATTAGAGTGTTCAAAGCAGGCTTACGTCTGAATACATTAGCATGGAATAATAAAATAGGACGGTGGTCCTGTTTTGTTGGTTTCTGAATCACCGTAAT	0.0546269
ASV1255	AB193054	Glomus clarum gene for 18S ribosomal RNA, partial sequence, clone:DGGE9	99.533	4.65e-108	390	ATTAGTAGTCTGGTTGTGCCACTGGTATGTACTGGTCTTACTGATTTCTCCTTCCTGAAGAACTGTAATGTCATTAATTTGGTGTTGCGGGGAATCTGGACTGTTACTTTGAAAAAATTAGAGTGTTTAAAGCAGGCTAACGCTTGAATACATTAGCATGGAATAATGAAATAGGACGATCGATCCTATTTTGTTGGTTTCTAGGATTGACGTA	0.0145672
ASV1264	LN901055	Uncultured Glomus partial 18S rRNA gene, isolate MK6S61VTX00172, clone I241CS105F67IE	100	3.68e-110	398	ATCAAATTGTTGGTCGTGCCTCGGTACGTACTGGCATTATTGATTTCTCCCTTCTGAAGAACCTTGATGTCATTAATTTGGTGTCTTGGGGAATCAGGACCGTTACTTTGAAAAAATTAGAGTGTTTAAAGCAGGCTCACGCTTGAATACATTAGCATGGAATAATGAAATAGGACGTTTGATTCTATTTTGTTGGTTTCTAGGATCGACGTAAT	0.0499446
ASV1270	KX462871	Uncultured Rhizophagus clone 3 18S ribosomal RNA gene, partial sequence	100	7.68e-111	399	ATTAGTGCGCCGGTCGTGCCTTCGGTATGTACTGGTGTTACTGGTTCCTACCTTCTGACGAACCGTCATGTCATTAATTTGGTGTGGCGGGGAATCAGGACTGTTACTTTGAAAAAATTAGAGTGTTTAAAGCAGGCTCGCGCTTGAATACATTAGCATGGAATAATGAAATAGGACGTTCGATCCTATTTTGTTGGTTTCTAGGATTGACGTAAT	0.452623
ASV1287	KX462868	Uncultured Sclerocystis clone 1 18S ribosomal RNA gene, partial sequence	100	1.05e-110	399	ATGATCAGGTTGGTCGTGCCATTGGTATGTACTAGCTTTGGTGGTTCCTACCTCTTGAAGAACCGTAATGTCATTAACTTGGTGTTGCGGGGAATCAGGACTGTTACTTTGAAAAAATTAGAGTGTTTAAAGCAGGCAAACGCTTGAATACATTAGCATGGAATAATGAAATAGGACGTTTGATCTTATTTTGTTGGTTTCTAGGATCGACGTAAT	0.208623
ASV1297	LT934945	uncultured Gigaspora genomic DNA sequence contains 18S rRNA gene, isolate LPxCB8 VT41, clone IRERXRB01EEJ1M	100	1.14e-108	392	GTTCTACCGTTGGTCGGGCTTTGTCTGTACTGGCGTGTAGAATTTCTACCTTCTGGGGAACCATCATGTTATTAATTTAACGTGGTGGGAAACCAGGACCTTTACCTTGAAAAAATTAGAGTGTTCAAAGCAGGCTTATGTCTGAATACATTAGCATGGAATAATAGAATAGGACGGTGGTCCTGTTTTGTTGGTTTCTGAATCACCGTAAT	2.29069
ASV1346	MG835539	Uncultured Rhizophagus clone Pm31 small subunit ribosomal RNA gene, partial sequence	99.537	3.17e-109	394	GTTAGTAGGTTGGTCATGCCTCTGGTATGTACTGGTCTCACTGATTCCTCCTTCCTGATGAACCGTAATGCCATTAATTTGGTGTTGCGGGGAATTTGGACTGTTACTTTGAAAAAATTAGAGTGTTTAAAGCAAGCTAACGCTTGAATACATTAGCATGGAATAATGAAATAGGACGTTCGATCCTATTTTGTTGGTTTCTAGGATTGACGTAAT	0.0400597
ASV135	LT672571	Uncultured Glomus partial 18S rRNA gene, isolate G5, clone I6BWJM101C8TI2	99.074	1.48e-107	388	GTCAGTAGGCTGGTCGTGCCACCGGTACGTACTGGTCTCACTGATTCCTCCTTCCTGAAGAACCGTAATGCCATTAATTTGGTGTTGCGGGGAAACAGGACTGTTACTTTGAAAAAATTAGAGTGTTTAAAGCAAGCTAACGCTTGAATACATTAGCATGGAATAATGAAATAGGACGATCGATCCTATTTTGTTGGTTTCTAGGATTGACGTAAT	0.10197
ASV1357	MK335127	Uncultured Glomeromycotina clone R826-KXL small subunit ribosomal RNA gene, partial sequence	99.535	1.71e-108	392	ATCAGATTGTCGGTCGTGCCTCGGTACGCACTGGCATTATTGGTTCCTACCTTCTGAAGAACCGCGATGTCATTAATTTGGTGTCGTGGGGAATCAGGACTGTTACTTTGAAAAAATTAGAGTGTTTAAAGCAGGCGCACGCTTGAATACATTAGCATGGAATAATGAAATAGGACGTTTGATTCTATTTTGTTGGTTTCTAGGATCGACGTAAT	0.0468231
ASV1366	KP144298	Acaulospora spinosa isolate 299-1 18S ribosomal RNA gene, partial sequence	99.078	4.1e-108	390	TCTGTCCATTGGTCGGGCTTCACGGTCCGTACTGGTGTGATGGGTTCCTACCTTCTGAATAACCAGCATGCCATTCAGTTGGTGCGCTGGGGAAGCAGAGCTATTACCTTGAAAAAATTAGAGTGCTTAAAGCAGGCTAGTGCTTGAATAGATTAGCATGGAATAATAAAATAGGACGGCATGGTTCTATTTTGTTGGTTTCTAGGATCACCGTAAT	0.0842815
ASV1381	LT672571	Uncultured Glomus partial 18S rRNA gene, isolate G5, clone I6BWJM101C8TI2	99.074	1.48e-107	388	GTCAGTAGGCTGGTCGTGCCACCGGTACGTACTGGTCTCACTGATTCCTCCTTCCTGAAGAACCGTAATGCCATTAATTTGGTGTTGCGGGGAAACAGGACTGTTACTTTGAAAAAATTAGAGTGTTTAAAGCAAGCTAACGCTTGAATACATTAGCATGGAATAATGAAATAGGACGATCGATCCTATTTTGTTGGTTTCTAGGATTGACGTAAT	0.067113
ASV1399	KX108581	Uncultured Glomeromycotina clone K6197BombuscaroII 18S ribosomal RNA gene, partial sequence	100	6.82e-111	399	ATCAGTACGCTGGTCGTGCCTTCGGTATGTACTGGTGTTACTGGTTCCTACCTTCTGACGAACCGTCATGTCATTAATTTGGTGTGGCGGGGAATCAGGACTGTTACTTTGAAAAAATTAGAGTGTTTAAAGCAGGCTCGCGCTTGAATACATTAGCATGGAATAATGAAATAGGACGTTCGATCCTATTTTGTTGGTTTCTAGGATTGACGTAAT	0.00520256
ASV1420	AY129585	Acaulospora sp. Acau12 small subunit ribosomal RNA gene, partial sequence	99.083	1.23e-108	392	GTCTGTCCATTGGTCGGGCTTTACGGTCCGTACTGGTGTGATGGGTTCCTACCTTCTGAATAACCAGCATGCCATTTAGTTGGTGCGCCGGGGAAGCAGAGCTATTACCTTGAAAAAATTAGAGTGCTTAAAGCAGGCTAGTGCTTGAATAGATTAGCATGGAATAATAAAATAGGACGGCATGGTTCTATTTTGTTGGTTTCTAGGATCACCGTAAT	0.0130064
ASV144	LT984269	uncultured Glomus partial 18S rRNA gene, isolate SLVRv23 VT143, clone JHQ0WPG02J19W6	98.605	1e-115	215	ATCAGATTGTCGGTCGTGCCTCGGTACGCACTGGCATTATTGGTTCCTACCTTCTGAAGAACCGCGATGTCATTAATTTGGTGTCGTGGGGAATCAGGACTGTTACTTTGAAAAAATTAGAGTGTTTAAAGCAGGCGCACGCTTGAATACATTAGCATGGAATAATGAAATAGGACGTTTGATTCTATTTTGTTGGTTTCTAGGATCGACGTAAT	1.53632
ASV1443	LC274509	Uncultured Gigasporaceae gene for 18S ribosomal RNA, partial sequence, isolate: DGGE band I	99.528	5.98e-107	387	GTTCTACCGTTGGTCGGGCTTTGTCTGTACTGGCGTGTAGAATTTCTACCTTCTGGGGAACCATCATGTTATTAATTTAACGTGGTGGGAAACCAGGACCTTTACCTTGAAAAAATTAGAGTGTTCAAAGCAGGCTTATGTCTGAATACATTAGCATGGAATAATAAAATAGGACGGTGGTCCTGTTTTGTTGGTTTCTGAATCACCGTAAT	0.0655523
ASV1447	LN890608	Uncultured Acaulospora genomic DNA sequence contains 18S rRNA gene, OTU NS31_112	99.1	5.6e-114	212	GTCTGTCCATTGGTCGGGCTTCACGGTCCGTACTGGTGAGATGGGTTCCTACCTTCTGAATAACCGGCATGCCATTCAGTTGGTGCGCCGGGGAAGCAGAGCTATTACCTTGAAAAAATTAGAGTGCTTAAAGCAGGCTAGTGCTTGAATAGATTAGCATGGAATAATGAAATAGGACGGCATGGTTCTATTTTGTTGGTTTCTAGGATCACCGTAAT	2.75216
ASV1456	MF567573	Uncultured Glomeromycotina clone OTU30 small subunit ribosomal RNA gene, partial sequence	100	1.23e-108	392	GTTCTACCGTTGGTCGGGCTTTGTCTGTACTGGCGTGTAGAATTTCTACCTTCTGGGGAACCATTATGTTATTAATTTAGCGTAGTGGGAAACCAGGACCTTTACCTTGAAAAAATTAGAGTGTTCAAAGCAGGCTTATGTCTGAATACATTAGCATGGAATAATAGAATAGGACGGTGGTCCTGTTTTGTTGGTTTCTGAATCACCGTAAT	0.0208102
ASV158	LC274509	Uncultured Gigasporaceae gene for 18S ribosomal RNA, partial sequence, isolate: DGGE band I	99.528	5.07e-107	387	GTTCTACCGTTGGTCGGGCTTTGTCTGTACTGGCGTGTAGAATTTCTACCTTCTGGGGAACCATCATGTTATTAATTTAACGTGGTGGGAAACCAGGACCTTTACCTTGAAAAAATTAGAGTGTTCAAAGCAGGCTTATGTCTGAATACATTAGCATGGAATAATAAAATAGGACGGTGGTCCTGTTTTGTTGGTTTCTGAATCACCGTAAT	0.038499
ASV171	LT984269	uncultured Glomus partial 18S rRNA gene, isolate SLVRv23 VT143, clone JHQ0WPG02J19W6	100	1e-115	215	ATCAGATTGTCGGTCGTGCCTCGGTACGCACTGGCATTATTGGTTCCTACCTTCTGAAGAACCGCGATGTCATTAATTTGGTGTCGTGGGGAATCAGGACTGTTACTTTGAAAAAATTAGAGTGTTTAAAGCAGGCGCACGCTTGAATACATTAGCATGGAATAATGAAATAGGACGTTTGATTCTATTTTGTTGGTTTCTAGGATCGACGTAAT	0.819924
ASV194	KP144311	Rhizophagus clarus isolate S768-2 18S ribosomal RNA gene, partial sequence	99.537	3.17e-109	394	GTCAGTAGGTTGGTCGTGCCACCGGTACGTACTGGTCTCACTGATTCCTCCTTCCTGAAGAACCGTAATGCCATTAATTTGGTGTTGCGGGGAAACAGGACTGTTACTTTGAAAAAATTAGAGTGTTTAAAGCAAGCTAACGCTTGAATACATTAGCATGGAATAATGAAATAGGACGATCGATCCTATTTTGTTGGTTTCTAGGATTGACGTAAT	23.7684
ASV204	LN620965	Uncultured Scutellospora partial 18S rRNA gene, isolate NYyDE VTX00255, clone GAMF5686	100	3.31e-109	394	GTTCTACCGTTGGTCGGGCTATTGTCTGTACTGGCGTGTAGAATTTCTACCTTCTGGGGAACTATCATGTTATTAATTTAGCGTGGTAGGAAACCAGGACCTTTACCTTGAAAAAATTAGAGTGTTCAAAGCAGGCTTATGTCTGAATACATTAGCATGGAATAATAAAATAGGACGGTGGTCCTGTTTTGTTGGTTTCTGAATCACCGTAAT	0.512973
ASV207	LN890627	Acaulospora sp. 1 RJ-2015 partial 18S rRNA gene	98.624	1.48e-107	388	GTCTGTCCATTGGTCGGGCTTCACGGTCCGTACTGGTGAGATGGGTTCCTACCTTCTGAATAACCRGCATGCCATTCAGTTGGTGCGCTGGGGAAGCAGAGCTATTACCTTGAAAAAATTAGAGTGCTTAAAGCAGGCTAGTGCTTGAATAGATTAGCATGGAATAATAAAATAGGACGGCATGGTTCTATTTTGTTGGTTTCTAGGATCACCGTAAT	0.0171685
ASV212	MF196930	Acaulospora spinosa isolate AM49 18S ribosomal RNA gene, partial sequence	98.624	5.54e-107	387	GTCTGTCCATTGGTCGGGCTTCACGGTCCGTACTGGTGAGATGGGTTCCTACCTTCTGAATAACCAGCATGCCATTTAGTTGGTGCGCCGGGGAAGCAGAGCTATTACCTTGAAAAAATTAGAGTGCTTAAAGCAGGCTAGTGCTTGAATAGATTAGCATGGAATAATAAAATAGGACGGCATGGTTCTATTTTGTTGGTTTCTAGGATCACCGTAAT	0.823566
ASV251	KP144311	Rhizophagus clarus isolate S768-2 18S ribosomal RNA gene, partial sequence	99.074	1.59e-107	388	GTCAGTAGGTTGGTCGTGCCACCGGTACGTACTGGTCTCACTGATTCCTCCTTCCTGAAGAACCGTAATGCCATTAATTTGGTGTTGCGGGGAAACAGGACTGTTACTTTGAAAAAATTAGAGTGTTTAAAGCAAGCTAACGCTTGAATACATTAGCATGGAATAATGAAATAGGACGATCGATCCTATTTTGTTGGTTTCTAGGATTGACGTAAT	0.0301749
ASV266	KX058767	Uncultured Glomus clone OTU148 18S ribosomal RNA gene, partial sequence	98.14	1.73e-103	375	ATCAGTACGCTGGTCGTGCCTTGGTATGTACTGGTGTTACTGGTTCCTACCTTCTGACGAACCGTCATGTCATTAATTTGGTGTGGCGGGAAATCAGGACTGTTACTTTGAAAAAATTAGAGTGTTTAAAGCAGGCTCGCGCTTGAATACATTAGCATGGAATAATGAAATAGGACGTTCGATCCTATTTTGTTGGTTTCTAGGATTGACGTAAT	0.00624307
ASV275	FJ913027	Uncultured Glomus clone TY190A08 18S ribosomal RNA gene, partial sequence	99.074	1.97e-107	388	GTTAGTAGGTTGGTCATGCCTCAGGTATGTACTGATCTCACTGATTCCTCCTTCCTGACGAACCGTAATGCCATTAATTTGGTGTTGCGGGGAGTCTGGACTGTTACTTTGAAAAAATTAGAGTGTTTAAAGCAGGCTAACGCTTGAATACATTAGCATGGAATAACGAAATAGGACGTTCGATCCTATTTTGTTGGTTTCTAGGATTGACGTAAT	0.0489041
ASV329	LT217206	Uncultured Glomus partial 18S rRNA gene, isolate 6C5 VT362, clone IK2YRTO01CVWJQ	98.611	6.87e-106	383	GTCAGTAGGTTGGTCGTGCCACCGGTACGTACTGGTCTCACTGATTCCTCCTTCCTGAAGAACCGTAATGCCATTAATTTGGTGTTGCGGGGAAACGGGACTGTTACTTTGAAAAAATTAGAGTGTTTAAAGCAGGCTAACGCTTGAATACATTAGCATGGAATAATGAAATAGGACGATCGATCCTATTTTGTTGGTTTCTAGGATTGACGTAAT	0.0109254
ASV341	KM233898	Uncultured Glomus clone Y8 18S ribosomal RNA gene, partial sequence	98.611	6.7e-106	383	GTCAGTAGGTTGGTCGTGCCACTGGTACGTACTGATCTCACTGATTCCTCCTTCCTGAAGAACCGTAATGCCATTAATTTGGTGTTGCGGGGAAACAGGACTGTTACTTTGAAAAAATTAGAGTGTTTAAAGCAAGCTAACGCTTGAATACATTAGCATGGAATAATGAAATAGGACGATCGATCCTATTTTGTTGGTTTCTAGGATTGACGTAAT	0.0894841
ASV342	AY129585	Acaulospora sp. Acau12 small subunit ribosomal RNA gene, partial sequence	99.541	2.56e-110	398	GTCTGTCCATTGGTCGGGCTTTACGGTCCGTACTGGTGTGATGGGTTCCTACCTTCTGAATAACCAGCATGCCATTTAGTTGGTGCGCCGGGGAAGCAGAGCTATTACCTTGAAAAAATTAGAGTGCTTAAAGCAGGCTAGTGCTTGAATAGATTAGCATGGAATAATAAAATAGGACGGCATGGTTCTATTTTGTTGGTTTCTAGGATCACCGTAAT	0.793911
ASV350	LN890608	Uncultured Acaulospora genomic DNA sequence contains 18S rRNA gene, OTU NS31112	98.624	5.31e-107	387	GTCTGTCCATTGGTCGGGCTTCACGGTCCGTACTGGTGAGATGGGTTCCTACCTTCTGAATAACCGGCATGCCATTCAGTTGGTGCGCTGGGGAAGCAGAGCTATTACCTTGAAAAAATTAGAGTGCTTAAAGCAGGCTAGTGCTTGAATAGATTAGCATGGAATAATAAAATAGGACGGCATGGTTCTATTTTGTTGGTTTCTAGGATCACCGTAAT	1.06184
ASV353	KU669011	Uncultured Glomeraceae clone OTU35 18S ribosomal RNA gene, partial sequence	99.539	3.1e-109	394	GTCAGTAGATTGGTCGTGCCTCTGGTATGTACTGGTCTTACTGGCTCCTCCTTCCTGATGAACCGTAATGCCATTAATTTGGTGTTGCGGGGAGACTGGACTGTTACTTTGAAAAAAATTAGAGTGTTTAAAGCAGGCTAACGCTTGAATACATTAGCATGGAATAATGAAATAGGACGTTCGATCTTATTTTGTTGGTTTCTAAGATTGACGTAAT	0.315275
ASV354	LN620965	Uncultured Scutellospora partial 18S rRNA gene, isolate NYyDE VTX00255, clone GAMF5686	99.531	1.67e-107	388	GTTCTACCGTTGGTCGGGCTATTGTCTGTACTGGCGTGTAGAATTTCTACCTTCTGGGGAACTATCATGTTATTAATTTAGCGTGGTAGGAAACCAGGACCTTTACCTTGAAAAAATTAGAGTGTTCAAAGCAGGCTTATGTCTGAATACATTAGCATGGAATAATAAAATAGGACGGTGGTCCTGTTTTGTTGGTTTCTGAATCACCGTAAT	0.0941664
ASV380	LT672486	Uncultured Glomus partial 18S rRNA gene, isolate G9, clone I6BWJM101BXA2W	99.074	1.66e-107	388	ATTAGTAGTCTGGTCGTGCCACTGGTATGTACTGGTCTTACTGATTTCTCCTTCCTGAAGAACTGTGATGTCATTAATTTGGTGTTGCGGGGAATCTGGACTGTTACTTTGAAAAAATTAGAGTGTTTAAAGCAGGCTAACGCTTGAATACATTAGCATGGAATAATGAAATAGGACGTTCGATCCTATTTTGTTGGTTTCTAGGATTGACGTAAT	0.189373
ASV383	AY635833	Glomus mosseae isolate AFTOL-ID 139 18S ribosomal RNA gene, partial sequence	99.539	8.61e-110	396	ATCAATATTTCGGTCATGCCGTTGGTATGCACTGTTATCATTGATTTCTCACCTTCTAAAGAACCGTAATGCCATTAATTTGGTGTTACGGGGAATTAGGACTGTTACCTTGAAAAAATTAGAGTGTTTAAAGCAGGCTCACGCTTGAATACATTAGCATGGAATAATGAAATAGGACATCCGATTCTATTTTGTTGGTTTCTAGGATCGATGTAAT	0.301228
ASV395	LT672257	Uncultured Glomus partial 18S rRNA gene, isolate B28, clone I6BWJM101ER4XL	99.537	3.1e-109	394	GTCAGTAGGTTGGTCATGCCACAGGTATGTACTGATCTTACTGATTCCTCCTTCCTGATGAACCGTAATGCCATTAATTTGGTGTTGCGGGGAAACTGGACTGTTACTTTGAAAAAATTAGAGTGTTTAAAGCAGGCTAACGCTTGAATACATTAGCATGGAATAATGAAATAGGACGTTCGATCCTATTTTGTTGGTTTCTAGGATTGACGTAAT	0.0452623
ASV398	KJ749696	Uncultured Glomeromycota clone G2 18S ribosomal RNA gene, partial sequence	99.061	6.87e-106	383	GTTCTACCGTTGGTCGGGCAATTGTCTGAACTGGCGTGTGGAATTTCTACCTTCTGGGGAACTATCATGTTATTAATTTAGCGTGGTGGGAAACCAGGACCTTTACCTTGAAAAAATTAGAGTGTTCAAAGCAGGCTTACGTCTGAATACATTAGCATGGAATAATAAAATAGGACGGTGGTCCTGTTTTGTTGGTTTCTGAATCACCGTAAT	0.310593
ASV401	LT672076	Uncultured Glomus partial 18S rRNA gene, isolate M27, clone I6BWJM101CVGVG	98.165	2.58e-105	381	GTCTGTCCATTGGTCGGGCTTCACGGTCCGTACTGGTGTGATGGGTTCCTACCTTCTGAATAACCAGCATGCCATTTAGTTGGTGCGCCGGGGAAGCAGAGCTATTACCTTGAAAAAATTAGAGTGCTTAAAGCAGGCTAGTGCTTGAATAGATTAGCATGGAATAATAAAATAGGACGGCATGGTTCTATTTTGTTGGTTTCTAGGATCACCGTAAT	0.197697
ASV410	KX349138	Uncultured Glomus clone MR47 18S ribosomal RNA gene, partial sequence	100	1.02e-110	399	ATCGACGGGTCGGTCGCGCCTCTGGTGTGTACTGGCCCTGTCGGTTTCTCCCTTCTGACGAACCACGATGTCATTAATTTGGTGTCGTGGGAAATCAGGACTGTTACTTTGAAAAAATTAGAGTGTTTAAAGCAGGCATTCGCTTGAATACATTAGCATGGAATAATGAAATAGGACGTTTGATCTTATTTTGTTGGTTTCTAAGATCGACGTAAT	0.44586
ASV414	KP677606	Gigaspora margarita 18S ribosomal RNA gene, partial sequence	100	3.41e-109	394	GTTCTACCGTTGGTCGGGCAATAGTCTGTACTGGCGTGTAGAATTTCTACCTTCTGGGGAACCATCATGTTATTTATTTAGCGTGGTGGGAAACCAGGACCTTTACCTTGAAAAAATTAGAGTGTTCAAAGCAGGCTTACGTCTGAATACATTAGCATGGAATAATAAAATAGGACGGTGGTCCTGTTTTGTTGGTTTCTGAATCACCGTAAT	0.12278
ASV416	AY635833	Glomus mosseae isolate AFTOL-ID 139 18S ribosomal RNA gene, partial sequence	99.539	9.99e-110	396	ATCAATATTTCGGTCATGCCGTTGGTATGCACTGTTATCATTGATTTCTCACCTTCTAAAGAACCGTAATGCCATTAATTTGGTGTTACGGGGAATTAGGACTGTTACCTTGAAAAAATTAGAGTGTTTAAAGCAGGCTCACGCTTGAATACATTAGCATGGAATAATGAAATAGGACATCCGATTCTATTTTGTTGGTTTCTAGGATCGATGTAAT	0.0213305
ASV418	LT672486	Uncultured Glomus partial 18S rRNA gene, isolate G9, clone I6BWJM101BXA2W	98.148	4e-104	377	ATTAGTAGTCTGGTCGTGCCACTGGTATGTACTGGTCTTACTGATTTCTCCTTCCTGAAGAACTGTGATGTCATTAATTTGGTGTTGCGGGGAATCTGGACTGTTACTTTGAAAAAATTAGAGTGTTTAAAGCAGGCTAACGCTTGAATACATTAGCATGGAATAATGAAATAGGACGTTCGATCCTATTTTGTTGGTTTCTAGGATTGACGTAAT	0.105092
ASV473	LT935650	uncultured Glomus genomic DNA sequence contains 18S rRNA gene, isolate LPzIM6 VT280, clone IK2YRTO01DV703	99.537	3.1e-109	394	GTCAGTAGATTGGTCGTGCCACTGGTATGTACTGGTCTTACTGGCTCCTCCTTCCTGATGAACCGTAATGCCATTAATTTGGTGTTGCGGGGAGACTGGACTGTTACTTTGAAAAAATTAGAGTGTTTAAAGCAGGCTAACGCTTGAATACATTAGCATGGAATAATGAAATAGGACGTTCGATCTTATTTTGTTGGTTTCTAAGATTGACGTAAT	0.0130064
ASV477	KP677606	Gigaspora margarita 18S ribosomal RNA gene, partial sequence	98.592	3.6e-104	377	GTTCTACCGTTGGTCGGGCAATAGTCTGTACTGGCGTGTAGAATTTCTACCTTCTGGGGAACCATCATGTTATTTATTTAGCGTGGTGGGAAACCAGGACCTTTACCTTGAAAAAATTAGAGTGTTCAAAGCAGGCTTACGTCTGAATACATTAGCATGGAATAATAAAATAGGACGGTGGTCCTGTTTTGTTGGTTTCTGAATCACCGTAAT	0.0176887
ASV488	KX058767	Uncultured Glomus clone OTU148 18S ribosomal RNA gene, partial sequence	98.14	1.2e-103	375	ATCAGTACGCTGGTCGTGCCTTGGTATGTACTGGTGTTACTGGTTCCTACCTTCTGACGAACCGTCATGTCATTAATTTGGTGTGGCGGGAAATCAGGACTGTTACTTTGAAAAAATTAGAGTGTTTAAAGCAGGCTCGCGCTTGAATACATTAGCATGGAATAATGAAATAGGACGTTCGATCCTATTTTGTTGGTTTCTAGGATTGACGTAAT	0.0743966
ASV489	HF968804	Gigaspora margarita partial 18S rRNA gene, strain BEG34, isolate spore 2, clone BS236	99.531	1.59e-107	388	GTTCTACCGTTGGTCGGGCAATAGTCTGTACTGGTGTGTAGAATTTCTACCTTCTGGGGAACTATCATGTTATTTATTTAGCGTGGTAGGAAACCAGGACCTTTACCTTGAAAAAATTAGAGTGTTCAAAGCAGGCTTACGTCTGAATACATTAGCATGGAATAATAAAATAGGACGGTGGTCCTGTTTTGTTGGTTTCTGAATCACCGTAAT	0.0489041
ASV503	LT672571	Uncultured Glomus partial 18S rRNA gene, isolate G5, clone I6BWJM101C8TI2	99.074	1.48e-107	388	GTCAGTAGGCTGGTCGTGCCACCGGTACGTACTGGTCTCACTGATTCCTCCTTCCTGAAGAACCGTAATGCCATTAATTTGGTGTTGCGGGGAAACAGGACTGTTACTTTGAAAAAATTAGAGTGTTTAAAGCAAGCTAACGCTTGAATACATTAGCATGGAATAATGAAATAGGACGATCGATCCTATTTTGTTGGTTTCTAGGATTGACGTAAT	0.0900043
ASV517	LN621460	Uncultured Glomus partial 18S rRNA gene, isolate PIyLF VTX00096, clone GAMF6181	98.148	4.26e-104	377	ATCAGTACGCTGGTCGTGCCCTTGGTATGTACTGGTGTTACTGGTTCCTACCTTCTGACGAACCGTCATGTCATTAATTTGGTGTGGCGGGAAATCAGGACTGTTACTTTGAAAAAATTAGAGTGTTTAAAGCAGGCTCGCGCTTGAATACATTAGCATGGAATAATGAAATAGGACGTTCGATCCTATTTTGTTGGTTTCTAGGATTGACGTAAT	0.0619105
ASV519	KJ740926	Uncultured Glomeromycota clone 2013.PS.ZD-1.34 18S small subunit ribosomal RNA gene, partial sequence	98.624	6.64e-107	387	GTCTGTCCATTGGTCGGGCTTCACGGTCCGTACTGGTGAGATGGGTTCCTACCTTCTGAATAACCGGCATGCCATTCAGTTGGTGCGCCGGGGAAGCAGAGCTATTACCTTGAAAAAATTAGAGTGCTTAAAGCAGGCTAGTGCTTGAATAGATTAGCATGGAATAATGAAATAGGACGGCATGGTTCTATTTTGTTGGTTTCTAGGATCACCGTAAT	0.0104051
ASV534	LN890608	Uncultured Acaulospora genomic DNA sequence contains 18S rRNA gene, OTU NS31_112	99.1	1.2e-103	212	GTCTGTCCATTGGTCGGGCTTCACGGTCCGTACTGGTGAGATGGGTTCCTACCTTCTGAATAACCGGCATGCCATTCAGTTGGTGCGCCGGGGAAGCAGAGCTATTACCTTGAAAAAATTAGAGTGCTTAAAGCAGGCTAGTGCTTGAATAGATTAGCATGGAATAATGAAATAGGACGGCATGGTTCTATTTTGTTGGTTTCTAGGATCACCGTAAT	0.949468
ASV570	AJ871275	Scutellospora gregaria partial 18S rRNA gene, strain CNPAB7, clone F37	99.061	3.29e-105	381	GTTCTACCGTTGGTCGGGCTATTGTCTGCACTGGCGTGTAGAATTTCTACCTTCTGGGGAACCATCATGTTATTAATTTAACGTGGTGGGAAACCAGGACCTTTACCTTGAAAAAATTAGAGTGTTCAAAGCAGGCTTATGTCTGAATACATTAGCATGGAATAATAAAATAGGACGGTGGTCCTGTTTTGTTGGTTTCTGAATCACCGTAAT	0.0135267
ASV572	LT672571	Uncultured Glomus partial 18S rRNA gene, isolate G5, clone I6BWJM101C8TI2	98.611	1.03e-105	383	GTCAGTAGGCTGGTCGTGCCACCGGTACGTACTGGTCTCACTGATTCCTCCTTCCTGAAGAACCGTAATGCCATTAATTTGGTGTTGCGGGGAAACAGGACTGTTACTTTGAAAAAATTAGAGTGTTTAAAGCAAGCTAACGCTTGAATACATTAGCATGGAATAATGAAATAGGACGATCGATCCTATTTTGTTGGTTTCTAGGATTGACGTAAT	0.0806397
ASV638	KP677606	Gigaspora margarita 18S ribosomal RNA gene, partial sequence	99.061	9.15e-106	383	GTTCTACCGTTGGTCGGGCAATAGTCTGTACTGGCGTGTAGAATTTCTACCTTCTGGGGAACCATCATGTTATTTATTTAGCGTGGTGGGAAACCAGGACCTTTACCTTGAAAAAATTAGAGTGTTCAAAGCAGGCTTACGTCTGAATACATTAGCATGGAATAATAAAATAGGACGGTGGTCCTGTTTTGTTGGTTTCTGAATCACCGTAAT	6.48603
ASV668	KX462868	Uncultured Sclerocystis clone 1 18S ribosomal RNA gene, partial sequence	99.074	1.97e-107	388	ATGATCAGGTTGGTCGTGCCATTGGTATGTACTAGCTTTGGTGGTTCCTACCTCTTGAAGAACCGTAATGTCATTAACTTGGTGTTGCGGGGAATCAGGACTGTTACTTTGAAAAAATTAGAGTGTTTAAAGCAGGCAAACGCTTGAATACATTAGCATGGAATAATGAAATAGGACGTTTGATCTTATTTTGTTGGTTTCTAGGATCGACGTAAT	0.0301749
ASV677	HG425812	Uncultured Sclerocystis partial 18S rRNA gene, clone 717G6 (Sclero1AMASS)	99.074	5.18e-107	387	ATGATCAGGTTGGTCGTGCCATTGGTATGTACTAGCTTTGGTGGTTCCTACCTCTTGAAGAACCGTAATGTCATTAACTTGGTGTTGCGGGGAATCAGGACTGTTACTTTGAAAAAATTAGAGTGTTTAAAGCAGGCAAACGCTTGAATACATTAGCATGGAATAATGAAATAGGACGTTTGATCTTATTTTGTTGGTTTCTAGGATCGACGTAAT	0.16232
ASV712	KP677606	Gigaspora margarita 18S ribosomal RNA gene, partial sequence	99.531	2.22e-107	388	GTTCTACCGTTGGTCGGGCAATAGTCTGTACTGGCGTGTAGAATTTCTACCTTCTGGGGAACCATCATGTTATTTATTTAGCGTGGTGGGAAACCAGGACCTTTACCTTGAAAAAATTAGAGTGTTCAAAGCAGGCTTACGTCTGAATACATTAGCATGGAATAATAAAATAGGACGGTGGTCCTGTTTTGTTGGTTTCTGAATCACCGTAAT	0.062951
ASV737	KU246756	Uncultured Glomeraceae clone IK2YRTO01CLX1B 18S ribosomal RNA gene, partial sequence	99.537	4.77e-109	394	GTCAGTAGGTTGGTCGTGCCACCGGTACGTACTGGTCTCACTGATTCCTCCTTCCTGAAGAACCGTAATGCCATTAATTTGGTGTTGCGGGGAAACAGGACTGTTACTTTGAAAAAATTAGAGTGTTTAAAGCAGGCTAACGCTTGAATACATTAGCATGGAATAATGAAATAGGACGATCGATCCTATTTTGTTGGTTTCTAGGATTGACGTAAT	0.156597
ASV743	LT672546	Uncultured Glomus partial 18S rRNA gene, isolate G18, clone I6BWJM101A8KDM	99.074	2.26e-107	388	GTTAGTAGGTTGGTCATGCCACTGGTATGTACTGGTCTCACTGATTCCTCCTTCCTGATGAACCGTAATGCCATTAATTTGGTGTTGCGGGGAGACTGGACTGTTACTTTGAAAAAATTAGAGTGTTTAAAGCAGGCTAACGCTTGAATACATTAGCATGGAATAATGAAATAGGACGTTCGATCCTATTTTGTTGGTTTCTAGGATTGACGTAAT	0.0249723
ASV758	KF412637	Rhizophagus clarus isolate CNPAB005 18S ribosomal RNA gene, partial sequence	99.074	1.85e-107	388	GTCAGTAGGTTGGTCGTGCCACCGGTACGTACTGGTCTCACTGATTCCTTCTTCCTGAAGAACCGTAATGCCATTAATTTGGTGTTGCGGGGAAACAGGACTGTTACTTTGAAAAAATTAGAGTGTTTAAAGCAAGCTAACGCTTGAATACATTAGCATGGAGTAATGAAATAGGACGATCGATCCTATTTTGTTGGTTTCTAGGATTGACGTAAT	0.605578
ASV783	AY635833	Glomus mosseae isolate AFTOL-ID 139 18S ribosomal RNA gene, partial sequence	99.539	8.61e-110	396	ATCAATATTTCGGTCATGCCGTTGGTATGCACTGTTATCATTGATTTCTCACCTTCTAAAGAACCGTAATGCCATTAATTTGGTGTTACGGGGAATTAGGACTGTTACCTTGAAAAAATTAGAGTGTTTAAAGCAGGCTCACGCTTGAATACATTAGCATGGAATAATGAAATAGGACATCCGATTCTATTTTGTTGGTTTCTAGGATCGATGTAAT	0.120179
ASV787	KX108189	Uncultured Glomeromycotina clone K1805FW 18S ribosomal RNA gene, partial sequence	99.061	6.87e-106	383	GTTCTACCGTTGGTCGGGCAATTGTCTGTACTGGCGTGTGGAATTTCTACCTTCTGGGGAACCATCATGTTATTAATTTAGCGTGGTGGGAAACCAGGACCTTTACCTTGAAAAAATTAGAGTGTTCAAAGCAGGCTTACGTCTGAATACATTAGCATGGAATAATAAAATAGGACGGTGGTCCTGTTTTGTTGGTTTCTGAATCACCGTAAT	0.124861
ASV789	LN890625	Racocetra sp. 1 RJ-2015 partial 18S rRNA gene	98.585	5.4e-114	212	GTTCTACCGTTGGTCGGGCTTTGTCTGTACTGGCGTGTAGAATTTCTACCTTCTGGGGAACCATCATGTTATTAATTTAACGTGGTGGGAAACCAGGACCTTTACCTTGAAAAAATTAGAGTGTTCAAAGCAGGCTTATGTCTGAATACATTAGCATGGAATAATAAAATAGGACGGTGGTCCTGTTTTGTTGGTTTCTGAATCACCGTAAT	0.694542
ASV790	LT672076	Uncultured Glomus partial 18S rRNA gene, isolate M27, clone I6BWJM101CVGVG	98.165	2.47e-105	381	GTCTGTCCATTGGTCGGGCTTCACGGTCCGTACTGGTGTGATGGGTTCCTACCTTCTGAATAACCAGCATGCCATTTAGTTGGTGCGCCGGGGAAGCAGAGCTATTACCTTGAAAAAATTAGAGTGCTTAAAGCAGGCTAGTGCTTGAATAGATTAGCATGGAATAATAAAATAGGACGGCATGGTTCTATTTTGTTGGTTTCTAGGATCACCGTAAT	0.0827207
ASV795	KX058767	Uncultured Glomus clone OTU148 18S ribosomal RNA gene, partial sequence	98.14	1.15e-103	375	ATCAGTACGCTGGTCGTGCCTTGGTATGTACTGGTGTTACTGGTTCCTACCTTCTGACGAACCGTCATGTCATTAATTTGGTGTGGCGGGAAATCAGGACTGTTACTTTGAAAAAATTAGAGTGTTTAAAGCAGGCTCGCGCTTGAATACATTAGCATGGAATAATGAAATAGGACGTTCGATCCTATTTTGTTGGTTTCTAGGATTGACGTAAT	0.0416205
ASV799	LN890625	Racocetra sp. 1 RJ-2015 partial 18S rRNA gene	100	5.4e-114	212	GTTCTACCGTTGGTCGGGCTTTGTCTGTACTGGCGTGTAGAATTTCTACCTTCTGGGGAACCATCATGTTATTAATTTAACGTGGTGGGAAACCAGGACCTTTACCTTGAAAAAATTAGAGTGTTCAAAGCAGGCTTATGTCTGAATACATTAGCATGGAATAATAAAATAGGACGGTGGTCCTGTTTTGTTGGTTTCTGAATCACCGTAAT	2.39578
ASV809	LT672571	Uncultured Glomus partial 18S rRNA gene, isolate G5, clone I6BWJM101C8TI2	99.537	3.41e-109	394	GTCAGTAGGCTGGTCGTGCCACCGGTACGTACTGGTCTCACTGATTCCTCCTTCCTGAAGAACCGTAATGCCATTAATTTGGTGTTGCGGGGAAACAGGACTGTTACTTTGAAAAAATTAGAGTGTTTAAAGCAAGCTAACGCTTGAATACATTAGCATGGAATAATGAAATAGGACGATCGATCCTATTTTGTTGGTTTCTAGGATTGACGTAAT	0.166482
ASV827	LN617007	Uncultured Glomus partial 18S rRNA gene, isolate BUxAF VTX00096, clone GAMF1728	99.07	5.07e-107	387	ATCAGTACGCTGGTCGTGCCTTGGTATGTACTGGTGTTACTGGTTCCTACCTTCTGACGAACCGTCATGTCATTAATTTGGTGCGGCGGGAAATCAGGACTGTTACTTTGAAAAAATTAGAGTGTTTAAAGCAGGCTCGCGCTTGAATACATTAGCATGGAATAATGAAATAGGACGTTCGATCCTATTTTGTTGGTTTCTAGGATTGACGTAAT	0.455224
ASV837	LT934945	uncultured Gigaspora genomic DNA sequence contains 18S rRNA gene, isolate LPxCB8 VT41, clone IRERXRB01EEJ1M	99.528	5.18e-107	387	GTTCTACCGTTGGTCGGGCTTTGTCTGTACTGGCGTGTAGAATTTCTACCTTCTGGGGAACCATCATGTTATTAATTTAACGTGGTGGGAAACCAGGACCTTTACCTTGAAAAAATTAGAGTGTTCAAAGCAGGCTTATGTCTGAATACATTAGCATGGAATAATAGAATAGGACGGTGGTCCTGTTTTGTTGGTTTCTGAATCACCGTAAT	0.0504648
ASV845	LT829177	Gigaspora sp. VTX00039 clone HNI0JTB01A4AV7	100	1.4e-114	213	GTTCTACCGTTGGTCGGGCAATTGTCTGTACTGGCGTGTGGAATTTCTACCTTCTGGGGAACCATCATGTTATTAATTTAGCGTGGTGGGAAACCAGGACCTTTACCTTGAAAAAATTAGAGTGTTCAAAGCAGGCTTACGTCTGAATACATTAGCATGGAATAATAAAATAGGACGGTGGTCCTGTTTTGTTGGTTTCTGAATCACCGTAAT	5.16302
ASV846	LC274509	Uncultured Gigasporaceae gene for 18S ribosomal RNA, partial sequence, isolate: DGGE band I	99.528	7.98e-107	387	GTTCTACCGTTGGTCGGGCTTTGTCTGTACTGGCGTGTAGAATTTCTACCTTCTGGGGAACCATCATGTTATTAATTTAACGTGGTGGGAAACCAGGACCTTTACCTTGAAAAAATTAGAGTGTTCAAAGCAGGCTTATGTCTGAATACATTAGCATGGAATAATAAAATAGGACGGTGGTCCTGTTTTGTTGGTTTCTGAATCACCGTAAT	0.0743966
ASV850	EU332712	Glomus sp. G16 18S ribosomal RNA gene, partial sequence	99.537	3.31e-109	394	GTTAGTAGGTTGGTCATGCCTCCGGTATGTACTGGTCTCACTGATTCCTCCTTCCTGGCGAACCGTAATGCCATTAATTTGGTGTTGCGGGGAATTTGGACTGTTACTTTGAAAAAATTAGAGTGTTTAAAGCAAGCTAACGCTTGAATACATTAGCATGGAATAATGAAATAGGACGTTCGATCCTATTTTGTTGGTTTCTAGGATTGACGTAAT	0.0889638
ASV851	KJ749696	Uncultured Glomeromycota clone G2 18S ribosomal RNA gene, partial sequence	99.061	7.39e-106	383	GTTCTACCGTTGGTCGGGCAATTGTCTGAACTGGCGTGTGGAATTTCTACCTTCTGGGGAACTATCATGTTATTAATTTAGCGTGGTGGGAAACCAGGACCTTTACCTTGAAAAAATTAGAGTGTTCAAAGCAGGCTTACGTCTGAATACATTAGCATGGAATAATAAAATAGGACGGTGGTCCTGTTTTGTTGGTTTCTGAATCACCGTAAT	0.0338167
ASV864	JN687475	Gigaspora margarita 18S ribosomal RNA gene, partial sequence	99.061	1.82e-106	385	GTTCTACCGTTGGTCGGGCAATAGTCTGTACTGGCGTGTGGAATTTCTACCTTCTGGGGAACCRTCATGTTATTTATTTAGCGTGGTGGGAAACCAGGACCTTTACCTTGAAAAAATTAGAGTGTTCAAAGCAGGCTTACGTCTGAATACATTAGCATGGAATAATAAAATAGGACGGTGGTCCTGTTTTGTTGGTTTCTGAATCACCGTAAT	0.0234115
ASV869	LT935650	uncultured Glomus genomic DNA sequence contains 18S rRNA gene, isolate LPzIM6 VT280, clone IK2YRTO01DV703	99.537	4.77e-109	394	GTCAGTAGATTGGTCGTGCCACTGGTATGTACTGGTCTTACTGGCTCCTCCTTCCTGATGAACCGTAATGCCATTAATTTGGTGTTGCGGGGAGACTGGACTGTTACTTTGAAAAAATTAGAGTGTTTAAAGCAGGCTAACGCTTGAATACATTAGCATGGAATAATGAAATAGGACGTTCGATCTTATTTTGTTGGTTTCTAAGATTGACGTAAT	0.0161279
ASV870	FM956707	Uncultured Glomus partial 18S rRNA gene, clone 2370	99.083	1.19e-108	392	GTCTGTCCATTGGTCGGGCTTTACGGTCCGTACTGGTGTGATGGGTTCCTACCTTCTGAATAACCAGCATGCCATTCAGTTGGTGCGTTGGGGAAGCAGAGCTATTACCTTGAAAAAATTAGAGTGCTTAAAGCAGGCTAGTGCTTGAATAGATTAGCATGGAATAATAAAATAGGACGGCATGGTTCTATTTTGTTGGTTTCTAGGATCACCGTAAT	0.0249723
ASV872	KJ749693	Uncultured Glomeromycota clone MOTU14 18S ribosomal RNA gene, partial sequence	99.537	4.87e-109	394	ATTAGTGCGCCGGTCGTGCCTTCGGTATGTACTGGTGTTACTGATTCCTACCTTCTGACGAACCGTCATGTCATTAATTTGGTGTGGCGGGGAATCAGGACTGTTACTTTGAAAAGATTAGAGTGTTTAAAGCAGGCTCGCGCTTGAATACATTAGCATGGAATAATGAAATAGGACGTTCGATCCTATTTTGTTGGTTTCTAGGATTGACGTAAT	0.0254926
ASV889	MF567573	Uncultured Glomeromycotina clone OTU30 small subunit ribosomal RNA gene, partial sequence	99.528	7.98e-107	387	GTTCTACCGTTGGTCGGGCTTTGTCTGTACTGGCGTGTAGAATTTCTACCTTCTGGGGAACCATTATGTTATTAATTTAGCGTAGTGGGAAACCAGGACCTTTACCTTGAAAAAATTAGAGTGTTCAAAGCAGGCTTATGTCTGAATACATTAGCATGGAATAATAGAATAGGACGGTGGTCCTGTTTTGTTGGTTTCTGAATCACCGTAAT	0.481757
ASV908	AY635833	Glomus mosseae isolate AFTOL-ID 139 18S ribosomal RNA gene, partial sequence	99.539	9.99e-110	396	ATCAATATTTCGGTCATGCCGTTGGTATGCACTGTTATCATTGATTTCTCACCTTCTAAAGAACCGTAATGCCATTAATTTGGTGTTACGGGGAATTAGGACTGTTACCTTGAAAAAATTAGAGTGTTTAAAGCAGGCTCACGCTTGAATACATTAGCATGGAATAATGAAATAGGACATCCGATTCTATTTTGTTGGTTTCTAGGATCGATGTAAT	6.1796
ASV926	AJ871270	Scutellospora reticulata 18S rRNA gene (partial), 5.8S rRNA gene, 25S rRNA gene (partial), ITS1 and ITS2, strain CNPAB11, clone 8	99.531	1.84e-107	388	GTTCTACCGTTGGTCAGGCTATTGTCTGTACTGGCGTGTAGAATTTCTACCTTCTGGGGAACTATCATGTTATTAATTTAGCGTGATAGGAAACCAGGACCTTTACCTTGAAAAAATTAGAGTGTTCAAAGCAGGCTTATGTCTGAATACATTAGCATGGAATAATAAAATAGGACGGTGGTCCTGTTTTGTTGGTTTCTGAATCACCGTAAT	0.0551472
ASV931	LT672571	Uncultured Glomus partial 18S rRNA gene, isolate G5, clone I6BWJM101C8TI2	98.611	1.03e-105	383	GTCAGTAGGCTGGTCGTGCCACCGGTACGTACTGGTCTCACTGATTCCTCCTTCCTGAAGAACCGTAATGCCATTAATTTGGTGTTGCGGGGAAACAGGACTGTTACTTTGAAAAAATTAGAGTGTTTAAAGCAAGCTAACGCTTGAATACATTAGCATGGAATAATGAAATAGGACGATCGATCCTATTTTGTTGGTTTCTAGGATTGACGTAAT	0.599855
ASV945	LT672257	Uncultured Glomus partial 18S rRNA gene, isolate B28, clone I6BWJM101ER4XL	100	1.05e-110	399	GTCAGTAGGTTGGTCATGCCACAGGTATGTACTGATCTTACTGATTCCTCCTTCCTGATGAACCGTAATGCCATTAATTTGGTGTTGCGGGGAAACTGGACTGTTACTTTGAAAAAATTAGAGTGTTTAAAGCAGGCTAACGCTTGAATACATTAGCATGGAATAATGAAATAGGACGTTCGATCCTATTTTGTTGGTTTCTAGGATTGACGTAAT	0.247642
ASV946	LT216967	Uncultured Scutellospora partial 18S rRNA gene, isolate 3B7 VT41, clone IK2YRTO01AFEU2	99.528	7.98e-107	387	GTTCTACCGTTGGTCGGGCTTTGTCTGTACTGGCGTGTAGAATTTCTACCTTCTGGGGAACCATCATGTTATTAATTTAGCGTGGTGGGAAACCAGGACCTTTACCTTGAAAAAATTAGAGTGTTCAAAGCAGGCTTATGTCTGAATACATTAGCATGGAATAATAGAATAGGACGGTGGTCCTGTTTTGTTGGTTTCTGAATCACCGTAAT	0.132665
ASV963	LT672571	Uncultured Glomus partial 18S rRNA gene, isolate G5, clone I6BWJM101C8TI2	99.074	2.22e-107	388	GTCAGTAGGCTGGTCGTGCCACCGGTACGTACTGGTCTCACTGATTCCTCCTTCCTGAAGAACCGTAATGCCATTAATTTGGTGTTGCGGGGAAACAGGACTGTTACTTTGAAAAAATTAGAGTGTTTAAAGCAAGCTAACGCTTGAATACATTAGCATGGAATAATGAAATAGGACGATCGATCCTATTTTGTTGGTTTCTAGGATTGACGTAAT	1.9827
ASV964	MG835539	Uncultured Rhizophagus clone Pm31 small subunit ribosomal RNA gene, partial sequence	100	7.68e-111	399	GTTAGTAGGTTGGTCATGCCTCTGGTATGTACTGGTCTCACTGATTCCTCCTTCCTGATGAACCGTAATGCCATTAATTTGGTGTTGCGGGGAATTTGGACTGTTACTTTGAAAAAATTAGAGTGTTTAAAGCAAGCTAACGCTTGAATACATTAGCATGGAATAATGAAATAGGACGTTCGATCCTATTTTGTTGGTTTCTAGGATTGACGTAAT	5.26863
ASV968	AY635833	Glomus mosseae isolate AFTOL-ID 139 18S ribosomal RNA gene, partial sequence	100	2.91e-111	401	ATCAATATTTCGGTCATGCCGTTGGTATGCACTGTTATCATTGATTTCTCACCTTCTAAAGAACCGTAATGCCATTAATTTGGTGTTACGGGGAATTAGGACTGTTACCTTGAAAAAATTAGAGTGTTTAAAGCAGGCTCACGCTTGAATACATTAGCATGGAATAATGAAATAGGACATCCGATTCTATTTTGTTGGTTTCTAGGATCGATGTAAT	0.255446
ASV970	LT672257	Uncultured Glomus partial 18S rRNA gene, isolate B28, clone I6BWJM101ER4XL	99.537	4.87e-109	394	GTCAGTAGGTTGGTCATGCCACAGGTATGTACTGATCTTACTGATTCCTCCTTCCTGATGAACCGTAATGCCATTAATTTGGTGTTGCGGGGAAACTGGACTGTTACTTTGAAAAAATTAGAGTGTTTAAAGCAGGCTAACGCTTGAATACATTAGCATGGAATAATGAAATAGGACGTTCGATCCTATTTTGTTGGTTTCTAGGATTGACGTAAT	0.0192495
ASV973	AB326021	Glomus sp. OGS11 gene for small subunit ribosomal RNA, partial sequence	99.074	1.85e-107	388	GTTAGTAGATTGGTCATGCCTCTGGTATGTACTGGTCTTACTGATTCCTCCTTCCTGATGAACCGTAATGCCATTTATTTGGTGTTGCGGGGAATTTGGACTGTTACTTTGAAAAAATTAGAGTGTTTAAAGCAAGCTAACGCTTGAATACATTAGCATGGAATAATGAAATAGGACGTTCGATCCTATTTTGTTGGTTTCTAGGATTGACGTAAT	16.3782
ASV978	LC274509	Uncultured Gigasporaceae gene for 18S ribosomal RNA, partial sequence, isolate: DGGE band I	100	1.11e-108	392	GTTCTACCGTTGGTCGGGCTTTGTCTGTACTGGCGTGTAGAATTTCTACCTTCTGGGGAACCATCATGTTATTAATTTAACGTGGTGGGAAACCAGGACCTTTACCTTGAAAAAATTAGAGTGTTCAAAGCAGGCTTATGTCTGAATACATTAGCATGGAATAATAAAATAGGACGGTGGTCCTGTTTTGTTGGTTTCTGAATCACCGTAAT	0.190414
ASV982	LN621472	Uncultured Acaulospora partial 18S rRNA gene, isolate PIyAC VTX00026, clone GAMF6193	99.083	1.14e-108	392	GTCTGTCCATTGGTCGGGCTTCACGGTCCGTACTGGTGTGATGGGTTCCTACCTTCTGAATAACCAACATGCCATTCAGTTGGTGCGCCGGGGAAGCAGAGCTATTACCTTGAAAAAATTAGAGTGCTTAAAGCAGGCTAGTGCTTGAATAGATTAGCATGGAATAATAAAATAGGACGGCATGGTTCTATTTTGTTGGTTTCTAGGATCACCGTAAT	0.0260128
ASV994	KP677606	Gigaspora margarita 18S ribosomal RNA gene, partial sequence	99.061	6.7e-106	383	GTTCTACCGTTGGTCGGGCAATAGTCTGTACTGGCGTGTAGAATTTCTACCTTCTGGGGAACCATCATGTTATTTATTTAGCGTGGTGGGAAACCAGGACCTTTACCTTGAAAAAATTAGAGTGTTCAAAGCAGGCTTACGTCTGAATACATTAGCATGGAATAATAAAATAGGACGGTGGTCCTGTTTTGTTGGTTTCTGAATCACCGTAAT	0.0260128
