# Supplementary material for: Impact of Phosphorus Fertilization on Tomato Growth and Arbuscular Mycorrhizal Fungal Communities
Source: Microorganisms. 2020 Jan 25;8(2):178. doi: 10.3390/microorganisms8020178 (PMC7074694; doi:10.3390/microorganisms8020178)
Supplement: Supplementary file 1 [file microorganisms-08-00178-s001.zip › microorganisms-679552-supp final check/Table S2.xlsx]

## Sheet: Sheet1
Table S3: Correlations between soil biochemical parameters and AMF communities in the roots of tomato according to Mantel tests.
Soil biochemical properties	r	P value	Significanct diffences
Soil pH	0.1931	0.227	No significant
EC	0.05949	0.405	No significant
Available P	-0.02762	0.489	No significant
NO3-N	-0.04651	0.576	No significant
ACP activity	-0.1246	0.615	No significant
ALP activity	0.09115	0.332	No significant
