# Supplementary material for: Impact of Phosphorus Fertilization on Tomato Growth and Arbuscular Mycorrhizal Fungal Communities
Source: Microorganisms. 2020 Jan 25;8(2):178. doi: 10.3390/microorganisms8020178 (PMC7074694; doi:10.3390/microorganisms8020178)
Supplement: Supplementary file 1 [file microorganisms-08-00178-s001.zip › microorganisms-679552-supp final check/Table S3.xlsx]

## Sheet: Sheet1
Table S3: Correlations between soil biochemical parameters and AMF diversity in the roots of tomato at the seven weeks following transplantation.
Measured variables	ASV richness		Shannon index		Simpson index		Phylogenetic diversity
Belowground parts
AMF root colonization	-0.999	**1)	-0.967	n.s.	-0.93	n.s.	-0.121	n.s.
Soil pH	-0.067	n.s.	-0.311	n.s.	-0.424	n.s.	0.983	n.s.
EC	0.99	n.s.	0.993	n.s.	0.972	n.s.	-0.019	n.s.
NO3-N content	-0.999	**	-0.965	n.s.	-0.926	n.s.	-0.13	n.s.
soil p	0.856	n.s.	0.702	n.s.	0.611	n.s.	0.611	n.s.
ACP activity	0.999	**	0.967	n.s.	0.929	n.s.	0.121	n.s.
ALP activity	0.697	n.s.	0.852	n.s.	0.909	n.s.	-0.631	n.s.
Aboveground parts
Plant length	0.894	n.s.	0.757	n.s.	0.672	n.s.	0.546	n.s.
SPAD value	0.866	n.s.	0.716	n.s.	0.627	n.s.	0.595	n.s.
Leaf area	0.878	n.s.	0.969	n.s.	0.991	n.s.	-0.372	n.s.
Shoot biomass	0.948	n.s.	0.84	n.s.	0.769	n.s.	0.424	n.s.
Shoot P concentration	0.906	n.s.	0.774	n.s.	0.692	n.s.	0.523	n.s.
Shoot P uptake	0.926	n.s.	0.805	n.s.	0.728	n.s.	0.479	n.s.
1) n.s. = not significant, * and ** indicates a significant difference at 5% and 1% level.
